# Supplementary material for: Storage Fungi and Mycotoxins Associated with Rice Samples Commercialized in Thailand
Source: Foods. 2023 Jan 20;12(3):487. doi: 10.3390/foods12030487 (PMC9914209; doi:10.3390/foods12030487)
Supplement: Supplementary file 1 [file foods-12-00487-s001.zip]

Archive with 1 entries (1 files):
- foods-2129076-supplementary.pdf
